# Supplementary material for: Automated amplification-free digital RNA detection platform for rapid and sensitive SARS-CoV-2 diagnosis
Source: Commun Biol. 2022 May 26;5:473. doi: 10.1038/s42003-022-03433-6 (PMC9132978; doi:10.1038/s42003-022-03433-6)
Supplement: Supplementary file 3 — Supplementary Data 1 [file 42003_2022_3433_MOESM3_ESM.xlsx]

## Sheet: Fig.1d,S5e-g
Fig 1d,S5e-g
Time courses showing fluorescence increase of single Cas13a-crRNA-tgRNA molecules at different concentrations of FQ reporters
	protein	LtrCas13a										LwaCas13a										LbuCas13a
	crRNA	Ltr-N1					Ltr-N2					Lwa-N1					Lwa-N2					Lbu-N1					Lbu-N2
		activity (s-1)					activity (s-1)					activity (s-1)					activity (s-1)					activity (s-1)					activity (s-1)
buffer	[FQ rep.](uM)	run 1	run 2	run 3	ave	sd	run 1	run 2	run 3	ave	sd	run 1	run 2	run 3	ave	sd	run 1	run 2	run 3	ave	sd	run 1	run 2	run 3	ave	sd	run 1	run 2	run 3	ave	sd
E	1	219.074	203.767	168.112	196.985	21.3508	180.137	183.986	229.654	197.926	22.4905	77.4579	77.1878	81.0258	78.5572	1.74907	106.701	85.1149	60.8453	84.2205	18.7314	188.451	167.168	109.328	154.982	33.4314	104.034	140.92	116.313	120.422	15.3364
	2	313.341	244.822	360.922	306.362	47.6536	334.025	247.244	310.641	297.303	36.6621	165.691	117.593	110.444	131.243	24.5327	131.957	94.3897	104.814	110.387	15.8349	256.477	265.818	184.955	235.75	36.1196	314.843	293.068	268.018	291.976	19.132
	4	406.294	417.022	291.049	371.455	57.0243	354.749	331.497	347.395	344.547	9.70415	195.428	183.198	116.871	165.166	34.5126	125.941	153.076	156.359	145.125	13.6315	264.62	300.159	256.174	273.651	19.0588	293.757	348.101	366.372	336.077	30.84
F	1	341.813	392.744	452.068	395.541	45.0548	508.414	496.194	579.627	528.078	36.7902	356.159	346.661	333.638	345.486	9.23188	383.236	311.607	285.201	326.682	41.4176	297.998	472.33	440.802	403.71	75.8498	384.729	360.63	362.576	369.312	10.9309
	2	484.314	358.616	456.245	433.059	53.8713	552.938	553.835	542.806	549.86	5.00107	392.092	402.233	454.345	416.223	27.2724	458.768	453.476	372.292	428.179	39.5769	428.951	468.323	338.684	411.986	54.2672	369.438	370.676	440.443	393.519	33.1841
	4	448.268	451.321	489.248	462.946	18.64	507.526	483.577	567.18	519.428	35.1531	462.199	580.44	435.784	492.807	62.8969	504.757	430.708	463.834	466.433	30.2859	314.452	463.22	383.057	386.91	60.7951	421.163	340.603	386.346	382.704	32.9891
D	1	448.445	483.936	511.682	481.354	25.8811	514.605	502.295	548.272	521.724	19.4335	510.21	481.397	413.402	468.336	40.5866	336.2	433.628	346.217	372.015	43.7582	284.366	353.631	401.326	346.441	48.0185	433.596	375.617	384.226	397.813	25.5451
	2	465.374	546.459	524.793	512.209	34.2777	541.616	570.898	546.128	552.881	12.8729	512.259	477.429	519.79	503.159	18.452	539.866	478.752	412.463	477.027	52.0264	345.919	353.226	356.906	352.017	4.56642	417.594	476.735	459.209	451.179	24.8028
	4	519.566	509.144	578.131	535.613	30.364	593.407	543.269	515.245	550.641	32.3322	553.745	552.155	611.979	572.627	27.8342	552.006	518.03	589.055	553.03	29.0048	352.191	425.307	442.258	406.585	39.08	447.485	450.173	488.843	462.167	18.8948

## Sheet: Fig.1e,S6b
Fig 1e,S6b
Comparison of the number of positive chambers obtained with the different Cas13a orthologs.
protein	LtrCas13a										LbuCas13a										LwaCas13a
crRNA	Ltr-N1					Ltr-N2					Lbu-N1					Lbu-N2					Lwa-N1					Lwa-N2
Time (min)	run 1	run 2	run 3	average	SD	run 1	run 2	run 3	average	SD	run 1	run 2	run 3	average	SD	run 1	run 2	run 3	average	SD	run 1	run 2	run 3	average	SD	run 1	run 2	run 3	average	SD
1	964	923	865	917.333	49.7427	413	783	1011	735.667	301.797	440	427	337	401.333	56.0922	314	321	338	324.333	12.3423	25	34	83	47.3333	31.2143	85	57	76	72.6667	14.2945
3	2381	2337	2186	2301.33	102.276	2234	3199	3665	3032.67	729.856	1206	1069	890	1055	158.465	880	877	846	867.667	18.8237	305	359	684	449.333	205.013	239	154	307	233.333	76.6572
5	4166	4033	3920	4039.67	123.135	4798	6255	6694	5915.67	992.504	2049	1714	1512	1758.33	271.231	1561	1546	1455	1520.67	57.3614	1139	1190	1722	1350.33	322.881	543	428	635	535.333	103.713
7	5670	5375	5366	5470.33	172.975	7079	8614	8951	8214.67	997.846	2661	2267	2046	2324.67	311.529	2154	2087	2005	2082	74.6257	1922	1941	2580	2147.67	374.532	771	665	840	758.667	88.1495
9	6611	6296	6346	6417.67	169.288	8613	9974	10319	9635.33	902.015	3128	2629	2377	2711.33	382.21	2595	2491	2360	2482	117.758	2361	2421	3025	2602.33	367.267	900	815	959	891.333	72.3901

## Sheet: Fig.1f,S6c
Fig 1f,S6c
The number of positive chambers obtained with the different Cas13a orthologs at different concentrations of the N-gene or the whole genome RNA of SARS-CoV-2.
			#positive chamber						#positive chamber						#positive chamber						#positive chamber						#positive chamber						average of the background (mean+3SD)
			1 min after sealing						3 min						5 min						7 min						9 min
protein	crRNA	[tgRNA] (fM)	run 1	run 2	run 3	mean	SD	mean+3SD	run 1	run 2	run 3	mean	SD	mean+3SD	run 1	run 2	run 3	mean	SD	mean+3SD	run 1	run 2	run 3	mean	SD	mean+3SD	run 1	run 2	run 3	mean	SD	mean+3SD
LtrCas13a	Ltr-N1	0	0	1	0	0.333333	0.57735	2.06538	0	1	0	0.333333	0.57735	2.06538	0	1	0	0.333333	0.57735	2.06538	0	1	0	0.333333	0.57735	2.06538	0	1	0	0.333333	0.57735	2.06538	2.06538
		0.3	1	0	2	1	1	-	2	2	3	2.33333	0.57735	-	8	3	3	4.66667	2.88675	-	10	6	3	6.33333	3.51188	-	11	8	4	7.66667	3.51188	-
		3	5	7	9	7	2	-	9	19	22	16.6667	6.80686	-	30	32	36	32.6667	3.05505	-	46	42	53	47	5.56776	-	59	53	64	58.6667	5.50757	-
		30	84	90	93	89	4.58258	-	244	221	256	240.333	17.7858	-	434	393	445	424	27.4044	-	567	536	566	556.333	17.6163	-	644	636	645	641.667	4.93288	-
		300	964	923	865	917.333	49.7427	-	2381	2337	2186	2301.33	102.276	-	4166	4033	3920	4039.67	123.135	-	5670	5375	5366	5470.33	172.975	-	6611	6296	6346	6417.67	169.288	-
	Ltr-N2	0	1	0	0	0.333333	0.57735	2.06538	1	0	0	0.333333	0.57735	2.06538	1	0	0	0.333333	0.57735	2.06538	1	0	0	0.333333	0.57735	2.06538	1	0	0	0.333333	0.57735	2.06538
		0.3	5	4	0	3	2.64575	-	7	6	5	6	1	-	12	7	6	8.33333	3.21455	-	10	11	11	10.6667	0.57735	-	10	15	12	12.3333	2.51661	-
		3	52	19	13	28	21	-	88	61	42	63.6667	23.1157	-	87	95	64	82	16.0935	-	98	113	75	95.3333	19.1398	-	108	124	87	106.333	18.5562	-
		30	188	100	44	110.667	72.5902	-	399	309	279	329	62.45	-	633	603	576	604	28.5132	-	792	843	813	816	25.632	-	924	978	930	944	29.5973	-
		300	413	783	1011	735.667	301.797	-	2234	3199	3665	3032.67	729.856	-	4798	6255	6694	5915.67	992.504	-	7079	8614	8951	8214.67	997.846	-	8613	9974	10319	9635.33	902.015	-
LbuCas13a	Lbu-N1	0	0	0	0	0	0	0	0	1	0	0.333333	0.57735	2.06538	0	1	0	0.333333	0.57735	2.06538	0	1	0	0.333333	0.57735	2.06538	0	1	0	0.333333	0.57735	2.06538	4.82321
		0.3	4	0	1	1.66667	2.08167	-	5	1	2	2.66667	2.08167	-	5	3	2	3.33333	1.52753	-	6	1	3	3.33333	2.51661	-	5	2	6	4.33333	2.08167	-
		3	3	7	5	5	2	-	8	18	8	11.3333	5.7735	-	13	21	13	15.6667	4.6188	-	17	25	19	20.3333	4.16333	-	26	32	20	26	6	-
		30	11	19	41	23.6667	15.5349	-	62	75	106	81	22.6053	-	136	157	174	155.667	19.0351	-	200	203	217	206.667	9.07377	-	245	235	247	242.333	6.4291	-
		300	440	427	337	401.333	56.0922	-	1206	1069	890	1055	158.465	-	2049	1714	1512	1758.33	271.231	-	2661	2267	2046	2324.67	311.529	-	3128	2629	2377	2711.33	382.21	-
	Lbu-N2	0	0	0	0	0	0	0	1	1	0	0.666667	0.57735	2.39872	6	1	7	4.66667	3.21455	14.3103	9	6	9	8	1.73205	13.1962	8	8	9	8.33333	0.57735	10.0654
		0.3	6	0	0	2	3.4641	-	14	5	15	11.3333	5.50757	-	26	12	19	19	7	-	27	13	17	19	7.2111	-	28	15	21	21.3333	6.50641	-
		3	3	1	1	1.66667	1.1547	-	14	7	6	9	4.3589	-	18	17	20	18.3333	1.52753	-	21	27	25	24.3333	3.05505	-	27	27	27	27	0	-
		30	34	18	18	23.3333	9.2376	-	95	63	58	72	20.0749	-	177	134	130	147	26.0576	-	245	201	180	208.667	33.1713	-	288	236	208	244	40.5956	-
		300	314	321	338	324.333	12.3423	-	880	877	846	867.667	18.8237	-	1561	1546	1455	1520.67	57.3614	-	2154	2087	2005	2082	74.6257	-	2595	2491	2360	2482	117.758	-
LwaCas13a	Lwa-N1	0	1	0	0	0.333333	0.57735	2.06538	3	1	0	1.33333	1.52753	5.91591	4	4	0	2.66667	2.3094	9.59487	3	5	0	2.66667	2.51661	10.2165	4	9	0	4.33333	4.50925	17.8611	5.84512
		0.3	11	4	4	6.33333	4.04145	-	8	3	15	8.66667	6.02771	-	6	4	24	11.3333	11.0151	-	9	12	27	16	9.64365	-	8	7	29	14.6667	12.4231	-
		3	13	6	2	7	5.56776	-	20	9	11	13.3333	5.85947	-	25	19	18	20.6667	3.78594	-	32	24	30	28.6667	4.16333	-	41	33	36	36.6667	4.04145	-
		30	3	14	8	8.33333	5.50757	-	52	70	40	54	15.0997	-	115	160	133	136	22.6495	-	169	222	202	197.667	26.7644	-	191	284	232	235.667	46.6083	-
		300	25	34	83	47.3333	31.2143	-	305	359	684	449.333	205.013	-	1139	1190	1722	1350.33	322.881	-	1922	1941	2580	2147.67	374.532	-	2361	2421	3025	2602.33	367.267	-
	Lwa-N2	0	0	0	0	0	0	0	0	1	1	0.666667	0.57735	2.39872	0	1	1	0.666667	0.57735	2.39872	0	2	1	1	1	4	0	2	1	1	1	4
		0.3	0	1	0	0.333333	0.57735	-	0	1	2	1	1	-	2	1	3	2	1	-	2	2	4	2.66667	1.1547	-	3	5	5	4.33333	1.1547	-
		3	1	0	0	0.333333	0.57735	-	1	3	0	1.33333	1.52753	-	3	3	0	2	1.73205	-	3	7	3	4.33333	2.3094	-	6	6	4	5.33333	1.1547	-
		30	2	1	5	2.66667	2.08167	-	15	10	19	14.6667	4.50925	-	30	46	53	43	11.7898	-	52	76	84	70.6667	16.6533	-	63	81	97	80.3333	17.0098	-
		300	85	57	76	72.6667	14.2945	-	239	154	307	233.333	76.6572	-	543	428	635	535.333	103.713	-	771	665	840	758.667	88.1495	-	900	815	959	891.333	72.3901	-

## Sheet: Fig.1g,S6d
Fig 1g,S6d
LoD values determined from Fig.1F or S6B.
protein	crRNA	time after seal (min)	slope of the fitted linear curve			background (mean+3SD)	LoD (fM)
			run 1	run 2	run 3		run 1	run 2	run 3	average	SD
LtrCas13a	Ltr-N1	1	3.22966	3.08266	2.87591	2.06538	0.639505	0.670001	0.718168	0.675891	0.0396612
		3	7.95103	7.80673	7.25383		0.259763	0.264565	0.28473	0.269686	0.013248
		5	13.8818	13.464	13.0272		0.148784	0.153401	0.158544	0.153576	0.00488246
		7	18.9079	17.9321	17.8658		0.109234	0.115178	0.115606	0.113339	0.0035618
		9	22.0544	20.9917	21.1469		0.0936496	0.0983906	0.0976682	0.0965694	0.00255433
	Ltr-N2	1	1.18583	2.57323	3.41588		1.74172	0.802642	0.604642	1.04967	0.607455
		3	7.20855	10.6319	12.282		0.286519	0.194262	0.168163	0.216315	0.062183
		5	15.8048	20.8267	22.3969		0.130681	0.0991698	0.0922175	0.107356	0.0204966
		7	23.4872	28.6916	29.9218		0.0879367	0.0719858	0.0690261	0.0763162	0.0101719
		9	28.6274	33.2256	34.5011		0.0721471	0.0621625	0.0598643	0.0647246	0.00652997
LbuCas13a	Lbu-N1	1	1.49164	1.44044	1.11422	4.82321	3.2335	3.34843	4.32877	3.6369	0.601925
		3	4.06967	3.58107	2.95199		1.18516	1.34686	1.63388	1.38864	0.227259
		5	6.89384	5.71889	5.0228		0.699641	0.843382	0.960264	0.834429	0.130542
		7	8.93366	7.57539	6.81013		0.539892	0.636695	0.708241	0.628276	0.0844897
		9	10.4882	8.78046	7.91551		0.459871	0.549312	0.609337	0.539506	0.0752138
	Lbu-N2	1	1.03717	1.08514	1.14348		4.65035	4.44477	4.218	4.43771	0.216263
		3	2.90355	2.94102	2.82698		1.66114	1.63998	1.70613	1.66908	0.0337862
		5	5.1505	5.15503	4.83309		0.936454	0.935633	0.997957	0.956681	0.035748
		7	7.12301	6.94102	6.67463		0.677131	0.694885	0.722618	0.698211	0.0229256
		9	8.59119	8.29529	7.86148		0.561414	0.58144	0.613525	0.585459	0.0262869
LwaCas13a	Lwa-N1	1	0.0522579	0.0919645	0.270281	5.84512	111.851	63.5584	21.6261	65.6786	45.15
		3	0.966825	1.15751	2.27987		6.04569	5.04973	2.5638	4.55307	1.79329
		5	3.77203	3.91931	5.74282		1.54959	1.49136	1.01781	1.35292	0.291671
		7	6.40069	6.42737	8.60984		0.913201	0.909411	0.678888	0.833833	0.1342
		9	7.87855	8.01741	10.1014		0.741903	0.729053	0.578644	0.6832	0.0907757
	Lwa-N2	1	0.288744	0.193455	0.256596		20.2432	30.2144	22.7794	24.4124	5.18226
		3	0.806266	0.514924	1.03489		7.24961	11.3514	5.64803	8.08302	2.94161
		5	1.8317	1.42484	2.1305		3.19109	4.1023	2.74354	3.34564	0.692439
		7	2.59558	2.20644	2.80271		2.25195	2.64911	2.08552	2.32886	0.289561
		9	3.02386	2.71432	3.19754		1.933	2.15344	1.82801	1.97148	0.166092

## Sheet: Fig.2c
Fig 2c
The number of positive chambers obtained using different concentrations of SARS-CoV-2 N-gene or whole genome RNA.
		#positive chamber						#positive chamber						#positive chamber						#positive chamber						#positive chamber						average of the background (mean+3SD)
		1 min after sealing						3 min						5 min						7 min						9 min
tgRNA	[tgRNA] (fM)	run 1	run 2	run 3	mean	SD	mean+3SD	run 1	run 2	run 3	mean	SD	mean+3SD	run 1	run 2	run 3	mean	SD	mean+3SD	run 1	run 2	run 3	mean	SD	mean+3SD	run 1	run 2	run 3	mean	SD	mean+3SD
SARS-CoV-2 N-gene	0	0	0	0	0	0	0	0	0	0	0	0	0	0	1	1	0.7	0.6	2.4	1	3	1	1.7	1.2	5.1	3	3	1	2.3	1.2	5.8	2.67
	0.003	2	3	1	2	1	-	2	10	3	5	4.4	-	3	14	6	7.7	5.7	-	6	16	9	10.3	5.1	-	9	21	12	14	6.2	-	-
	0.03	15	14	10	13	2.6	-	24	31	29	28	3.6	-	31	39	39	36.3	4.6	-	33	45	43	40.3	6.4	-	33	47	47	42.3	8.1	-	-
	0.3	167	174	149	163	12.9	-	271	265	265	267	3.5	-	305	322	317	315	8.7	-	340	354	363	352	11.6	-	352	367	372	364	10.4	-	-
	3	2806	1788	2527	2374	526	-	3736	3057	3404	3399	340	-	4091	3498	3926	3838	306	-	4431	3745	4093	4090	343	-	4511	3811	4149	4157	350	-	-
	30	16753	17535	18999	17762	1140	-	25872	25955	26854	26227	545	-	26320	25347	26813	26160	746	-	26874	25481	26364	26240	705	-	26742	24989	26270	26000	907	-	-
	300	86899	82603	82410	83971	2538	-	117975	113458	130956	120796	9084	-	126118	138581	145842	136847	9976	-	121911	138020	130923	130285	8073	-	120412	129792	142046	130750	10849	-	-
SARS-CoV-2 whole genome	0.008	0	1	5	2	2.6	-	1	1	8	3.3	4	-	1	1	8	3.3	4	-	3	1	9	4.3	4.2	-	5	2	10	5.7	4	-	-
	0.03	7	6	3	5.3	2.1	-	7	12	4	7.7	4	-	8	17	5	10	6.2	-	11	17	8	12	4.6	-	13	19	9	13.7	5	-	-
	0.3	63	66	61	63	2.5	-	109	105	117	110	6.1	-	127	131	137	132	5	-	142	151	147	147	4.5	-	156	158	161	158	2.5	-	-
	3	721	720	578	673	82	-	1053	1084	919	1019	88	-	1239	1258	1112	1203	79	-	1336	1357	1224	1306	72	-	1357	1412	1239	1336	88	-	-
	30	8882	8553	8636	8690	171	-	12720	12138	12187	12348	323	-	13517	13300	12835	13217	348	-	13945	13734	13393	13691	279	-	14027	13861	13509	13799	265	-	-
	300	65590	33279	53092	50654	16293	-	88761	79336	87957	85351	5225	-	95028	84326	95875	91743	6437	-	97607	90136	95634	94459	3872	-	95304	91220	93565	93363	2049	-	-

## Sheet: Fig.2d
Fig 2d
Time courses of LoD values with or without the magnetic bead treatment, for detection of the SARS-CoV-2 N-gene or whole genome RNA.
tgRNA	time after seal (min)	slope of the fitted linear curve			background (mean+3SD)	LoD (aM)
		run 1	run 2	run 3		run 1	run 2	run 3	average	SD
SARS-CoV-2 N-gene	1	931.54	595.83	838.86	2.67	2.86622	4.48114	3.18289	3.51009	0.855737
	3	1241.9	1017.7	1132.2		2.14993	2.62356	2.35824	2.37725	0.237387
	5	1360.2	1165.1	1306.2		1.96295	2.29165	2.0441	2.09956	0.171227
	7	1473.6	1247.7	1362.8		1.81189	2.13994	1.9592	1.97034	0.164308
	9	1500.4	1269.9	1381.6		1.77953	2.10253	1.93254	1.9382	0.161575
SARS-CoV-2 whole genome	1	295.51	284.65	286.92		9.03523	9.37994	9.30573	9.2403	0.181432
	3	423.27	404.17	405.24		6.30803	6.60613	6.58869	6.50095	0.167301
	5	450.19	443.1	427.27		5.93083	6.02573	6.24898	6.06851	0.163331
	7	464.64	457.75	446.06		5.74638	5.83288	5.98574	5.855	0.121203
	9	467.42	462.13	449.94		5.71221	5.7776	5.93412	5.80798	0.114035

## Sheet: Fig.3a-d
Fig 3a-d
Discrimination of the S-gene mutations of SARS-CoV-2 variants.
crRNA	tgRNA	crRNA-1				crRNA-2				crRNA-3				crRNA-4				crRNA-5				crRNA-6				crRNA-7				crRNA-8				crRNA-9				crRNA-10
		run 1	run 2	run 3	average	run 1	run 2	run 3	average	run 1	run 2	run 3	average	run 1	run 2	run 3	average	run 1	run 2	run 3	average	run 1	run 2	run 3	average	run 1	run 2	run 3	average	run 1	run 2	run 3	average	run 1	run 2	run 3	average	run 1	run 2	run 3	average
crRNA-S-N501N	tgRNA-S-N501	2	0	0	0.666667	2721	2735	2295	2583.67	372	163	208	247.667	47	48	62	52.3333	13	26	23	20.6667	41	25	7	24.3333	322	301	270	297.667	424	279	306	336.333	182	64	65	103.667	27	81	0	36
	tgRNA-S-Y501	6	0	0	2	2391	2117	1764	2090.67	616	593	638	615.667	28	61	48	45.6667	5	1	1	2.33333	11	0	0	3.66667	116	139	164	139.667	171	210	179	186.667	157	92	92	113.667	5	0	0	1.66667
	Ratio	-	-	-	3	-	-	-	0.809186	-	-	-	2.48587	-	-	-	0.872611	-	-	-	0.112903	-	-	-	0.150685	-	-	-	0.469205	-	-	-	0.555005	-	-	-	1.09646	-	-	-	0.0462963
crRNA-S-N501Y	tgRNA-S-N501	3389	2568	2314	2757	4249	4162	3456	3955.67	2758	2331	2225	2438	241	257	230	242.667	537	597	665	599.667	145	212	163	173.333	774	828	878	826.667	2991	2924	2818	2911	352	295	318	321.667	29	26	57	37.3333
	tgRNA-S-Y501	3047	2341	2387	2591.67	4605	5465	4749	4939.67	1110	933	855	966	169	180	211	186.667	486	479	475	480	185	162	83	143.333	1126	1080	1192	1132.67	2058	1916	1859	1944.33	308	302	305	305	38	46	41	41.6667
	Ratio	-	-	-	0.940031	-	-	-	1.24876	-	-	-	0.396226	-	-	-	0.769231	-	-	-	0.800445	-	-	-	0.826923	-	-	-	1.37016	-	-	-	0.667926	-	-	-	0.948187	-	-	-	1.11607
crRNA-S-E484E	tgRNA-S-E484	2312	1552	1557	1807	659	337	322	439.333	211	158	209	192.667	2	12	21	11.6667	1203	1154	1091	1149.33	3138	2881	2777	2932	2156	2282	1957	2131.67	2744	2185	1736	2221.67	1244	1329	1404	1325.67	312	346	371	343
	tgRNA-S-K484	919	877	807	867.667	463	344	383	396.667	73	202	142	139	7	9	11	9	788	570	663	673.667	3911	2879	3011	3267	2058	2211	2371	2213.33	2516	3301	3423	3080	3041	2464	2981	2828.67	972	956	936	954.667
	Ratio	-	-	-	0.48017	-	-	-	0.902883	-	-	-	0.721453	-	-	-	0.771429	-	-	-	0.586137	-	-	-	1.11426	-	-	-	1.03831	-	-	-	1.38635	-	-	-	2.13377	-	-	-	2.78328
crRNA-S-E484K	tgRNA-S-E484	719	518	604	613.667	463	328	400	397	173	113	173	153	54	22	28	34.6667	831	885	1145	953.667	328	301	284	304.333	1518	1516	1492	1508.67	1475	1502	1407	1461.33	1117	1470	865	1150.67	0	0	1	0.333333
	tgRNA-S-K484	581	394	450	475	299	264	319	294	133	188	105	142	69	88	37	64.6667	1811	2043	1663	1839	108	78	93	93	1744	1482	1589	1605	1233	1214	1242	1229.67	731	799	630	720	11	0	0	3.66667
	Ratio	-	-	-	0.774036	-	-	-	0.740554	-	-	-	0.928105	-	-	-	1.86538	-	-	-	1.92835	-	-	-	0.305586	-	-	-	1.06385	-	-	-	0.841469	-	-	-	0.625724	-	-	-	0
crRNA-S-L452L	tgRNA-S-L452	196	67	44	102.333	593	516	382	497	558	485	434	492.333	317	646	322	428.333	680	866	865	803.667	165	723	367	418.333	552	2016	635	1067.67	478	476	393	449	317	450	268	345	19	80	0	33
	tgRNA-S-R452	514	141	257	304	606	294	486	462	755	415	557	575.667	434	688	513	545	907	837	975	906.333	137	365	219	240.333	129	960	227	438.667	527	468	466	487	61	249	205	171.667	4	0	0	1.33333
	Ratio	-	-	-	2.97068	-	-	-	0.929577	-	-	-	1.16926	-	-	-	1.27237	-	-	-	1.12775	-	-	-	0.574502	-	-	-	0.410865	-	-	-	1.08463	-	-	-	0.497585	-	-	-	0.040404
crRNA-S-L452R	tgRNA-S-L452	72	90	59	73.6667	535	144	9	229.333	91	117	80	96	0	0	394	131.333	399	196	209	268	3	12	11	8.66667	393	317	299	336.333		287	331	309	932	831	779	847.333	6	4	15	8.33333
	tgRNA-S-R452	62	45	18	41.6667	514	234	44	264	202	198	184	194.667	363	206	334	301	685	537	637	619.667	85	72	81	79.3333	635	642	591	622.667	904	934	857	898.333	842	742	701	761.667	34	24	30	29.3333
	Ratio	-	-	-	0.565611	-	-	-	1.15116	-	-	-	2.02778	-	-	-	2.29188	-	-	-	2.31219	-	-	-	9.15385	-	-	-	1.85134	-	-	-	2.90723	-	-	-	0.898899	-	-	-	3.52
crRNA-S-Q498Q	tgRNA-S-Q493/G496/Q498	307	843	383	511	308	811	302	473.7	221	428	309	319.3	206	360	271	279	339	528	368	411.7	233	576	351	386.7	213	409	344	322	214	505	344	354.3
	tgRNA-S-R493/S496/R498	44	36	64	48	40	68	61	56.3	95	214	131	146.7	76	91	104	90.3	181	209	151	180.3	85	134	142	120.3	135	201	176	170.7	65	123	88	92
crRNA-S-Q498R	tgRNA-S-Q493/G496/Q498	175	110	223	169.3	84	105	126	105	168	127	177	157.3	60	15	39	38	248	194	266	236	257	205	255	239	380	309	134	274.3	256	114	242	204
	tgRNA-S-R493/S496/R498	431	459	395	428.3	311	380	229	306.7	358	329	278	321.7	137	73	93	101	554	171	185	303.3	280	243	245	256	313	255	275	281	193	118	213	174.7
	Ratio	-	-	-	2.52983	-	-	-	2.92095	-	-	-	2.04514	-	-	-	2.65789	-	-	-	1.28517	-	-	-	1.07113	-	-	-	1.02443	-	-	-	0.856373

## Sheet: Fig.3e,S8
Fig 3e,S8
Discrimination of S-gene mutations in the SARS-CoV-2 variants using opn-SATORI
		WT					Alpha					Beta					Delta					Omicron
		run 1	run 2	run 3	run 4	run 5	run 1	run 2	run 3	run 4	run 5	run 1	run 2	run 3	run 4	run 5	run 1	run 2	run 3	run 4	run 5	run 1	run 2	run 3	run 4	run 5
Time after sealing (min)	crRNA	#positive chamber					#positive chamber					#positive chamber					#positive chamber					#positive chamber
1	N501-7	82	12	154	133	101	15	2	39	29	36	36	4	112	18	31	28	19	63	10	16	22	11	10	17	4
	Y501-7	24	10	48	41	32	71	45	77	71	72	162	53	290	104	155	16	6	9	3	11	36	38	50	38	9
	E484-5	250	102	310	320	241	81	53	160	182	130	44	46	118	50	114	36	10	50	19	33	12	16	12	20	6
	K484-5	69	45	67	81	64	20	17	21	71	27	184	70	250	177	256	10	2	15	4	5	2	6	4	2	0
	L452-7	87	78	124	103	140	77	24	90	49	47	152	67	126	93	468	10	5	27	7	17	22	13	17	16	16
	R452-8	13	2	3	13	83	5	2	6	5	15	11	3	12	4	17	20	8	30	17	18	2	4	1	1	2
	Q493,G496,Q498-1	133	194	116	113	68	73	110	110	55	32	235	324	110	80	154	43	60	75	24	18	1	6	7	5	3
	R493,S486,R498-1	25	41	47	5	6	22	13	22	4	4	37	73	31	17	6	10	25	9	4	4	124	81	119	70	24
	crRNA combination	ratio					ratio					ratio					ratio					ratio
	Y501-7/ N501-7	0.292683	0.833333	0.311688	0.308271	0.316832	4.73333	22.5	1.97436	2.44828	2	4.5	13.25	2.58929	5.77778	5	0.571429	0.315789	0.142857	0.3	0.6875	1.63636	3.45455	5	2.23529	2.25
	K484-5/ E484-5	0.276	0.441176	0.216129	0.253125	0.26556	0.246914	0.320755	0.13125	0.39011	0.207692	4.18182	1.52174	2.11864	3.54	2.24561	0.277778	0.2	0.3	0.210526	0.151515	0.166667	0.375	0.333333	0.1	0
	R452-8/ L452-7	0.149425	0.025641	0.0241935	0.126214	0.592857	0.0649351	0.0833333	0.0666667	0.102041	0.319149	0.0723684	0.0447761	0.0952381	0.0430108	0.0363248	2	1.6	1.11111	2.42857	1.05882	0.0909091	0.307692	0.0588235	0.0625	0.125
	R493,S486,R498-1/ Q493,G496,Q498-1	0.18797	0.21134	0.405172	0.0442478	0.0882353	0.30137	0.118182	0.2	0.0727273	0.125	0.157447	0.225309	0.281818	0.2125	0.038961	0.232558	0.416667	0.12	0.166667	0.222222	124	13.5	17	14	8
	crRNA	#positive chamber					#positive chamber					#positive chamber					#positive chamber					#positive chamber
3	N501-7	144	34	232	179	157	24	3	53	65	42	70	14	161	41	58	50	38	113	32	27	33	31	6	15	7
	Y501-7	33	28	62	63	50	101	87	102	86	104	265	113	343	183	223	33	9	20	8	14	50	40	54	62	52
	E484-5	310	154	344	408	314	112	77	214	181	139	72	76	146	88	135	42	23	69	26	38	21	27	11	24	6
	K484-5	72	54	88	123	79	33	30	30	73	33	217	125	358	280	301	14	1	21	6	8	0	8	3	5	1
	L452-7	121	111	190	142	259	56	41	176	83	60	217	117	224	147	137	20	11	27	9	10	24	30	21	19	11
	R452-8	15	3	12	19	73	15	4	9	8	17	9	1	15	5	28	26	12	55	21	38	4	2	7	2	2
	Q493,G496,Q498-1	328	353	279	203	166	173	168	190	115	89	494	542	210	256	335	104	94	121	65	43	12	8	12	12	7
	R493,S486,R498-1	73	91	79	12	25	41	30	49	6	11	94	141	106	33	32	21	32	23	8	6	206	174	195	106	47
	crRNA combination	ratio					ratio					ratio					ratio					ratio
	Y501-7/ N501-7	0.229167	0.823529	0.267241	0.351955	0.318471	4.20833	29	1.92453	1.32308	2.47619	3.78571	8.07143	2.13043	4.46341	3.84483	0.66	0.236842	0.176991	0.25	0.518519	1.51515	1.29032	9	4.13333	7.42857
	K484-5/ E484-5	0.232258	0.350649	0.255814	0.301471	0.251592	0.294643	0.38961	0.140187	0.403315	0.23741	3.01389	1.64474	2.45205	3.18182	2.22963	0.333333	0.0434783	0.304348	0.230769	0.210526	0	0.296296	0.272727	0.208333	0.166667
	R452-8/ L452-7	0.123967	0.027027	0.0631579	0.133803	0.281853	0.267857	0.097561	0.0511364	0.0963855	0.283333	0.0414747	0.00854701	0.0669643	0.0340136	0.20438	1.3	1.09091	2.03704	2.33333	3.8	0.166667	0.0666667	0.333333	0.105263	0.181818
	R493,S486,R498-1/ Q493,G496,Q498-1	0.222561	0.25779	0.283154	0.0591133	0.150602	0.236994	0.178571	0.257895	0.0521739	0.123596	0.190283	0.260148	0.504762	0.128906	0.0955224	0.201923	0.340426	0.190083	0.123077	0.139535	17.1667	21.75	16.25	8.83333	6.71429
	crRNA	#positive chamber					#positive chamber					#positive chamber					#positive chamber					#positive chamber
5	N501-7	176	50	267	192	174	35	5	53	83	49	84	22	179	62	71	57	49	131	35	28	34	23	7	15	17
	Y501-7	29	28	75	82	67	131	99	111	97	121	308	168	388	206	246	31	14	29	14	19	71	53	64	57	82
	E484-5	356	210	408	427	304	115	81	216	228	170	89	90	154	112	145	55	28	94	33	51	20	24	18	30	9
	K484-5	86	64	97	134	86	34	32	27	71	37	263	142	374	310	303	14	2	21	7	10	3	8	4	3	0
	L452-7	147	140	229	163	266	79	51	145	121	60	269	147	300	192	265	21	13	39	14	25	26	37	26	23	38
	R452-8	25	5	16	29	57	15	8	9	16	33	19	1	33	5	22	32	16	56	29	81	3	0	6	4	1
	Q493,G496,Q498-1	446	478	408	247	225	214	227	234	145	152	654	709	249	322	401	131	118	149	82	64	12	14	17	15	10
	R493,S486,R498-1	96	110	99	29	41	56	35	59	8	17	122	181	128	46	43	29	39	35	14	17	286	201	227	139	51
	crRNA combination	ratio					ratio					ratio					ratio					ratio
	Y501-7/ N501-7	0.164773	0.56	0.280899	0.427083	0.385057	3.74286	19.8	2.09434	1.16867	2.46939	3.66667	7.63636	2.1676	3.32258	3.46479	0.54386	0.285714	0.221374	0.4	0.678571	2.08824	2.30435	9.14286	3.8	4.82353
	K484-5/ E484-5	0.241573	0.304762	0.237745	0.313817	0.282895	0.295652	0.395062	0.125	0.311404	0.217647	2.95506	1.57778	2.42857	2.76786	2.08966	0.254545	0.0714286	0.223404	0.212121	0.196078	0.15	0.333333	0.222222	0.1	0
	R452-8/ L452-7	0.170068	0.0357143	0.069869	0.177914	0.214286	0.189873	0.156863	0.062069	0.132231	0.55	0.070632	0.00680272	0.11	0.0260417	0.0830189	1.52381	1.23077	1.4359	2.07143	3.24	0.115385	0	0.230769	0.173913	0.0263158
	R493,S486,R498-1/ Q493,G496,Q498-1	0.215247	0.230126	0.242647	0.117409	0.182222	0.261682	0.154185	0.252137	0.0551724	0.111842	0.186544	0.255289	0.514056	0.142857	0.107232	0.221374	0.330508	0.234899	0.170732	0.265625	23.8333	14.3571	13.3529	9.26667	5.1

## Sheet: Fig.4a
Fig 4a
Detection of SARS-CoV-2 variants, and discrimination of the S-gene mutations in clinical specimens.
	B.1.1.214/284										B.1.1.7										R.1										AY.29										BA.1
	#1	#2	#3	#4	#5	#6	#7	#8	#9	#10	#1	#2	#3	#4	#5	#6	#7	#8	#9	#10	#1	#2	#3	#4	#5	#6	#7	#8	#9	#10	#1	#2	#3	#4	#5	#6	#7	#8	#9	#10	#1	#2	#3	#4	#5	#6	#7	#8	#9
crRNA	#positive chamber										#positive chamber										#positive chamber										#positive chamber										#positive chamber
Ltr-N2	9111	10715	9873	2611	61326	194	671	31075	13582	1557	3132	1086	2723	1207	1006	20233	4712	3810	16096	2871	5591	18510	29113	33896	155	27672	45494	51152	261	364	16269	32876	111880	121109	22805	7667	7233	92284	294	209855	1562	10540	10796	1552	10681	58004	4068	18972	3221
N501-7	700	1113	191	97	1319	21	21	2536	1112	236	57	17	40	5	2	125	16	158	377	70	294	500	2362	1257	5	1330	1607	4962	26	37	936	2856	10499	25432	1058	479	666	2657	19	7333	46	97	285	39	763	1786	41	256	131
Y501-7	394	431	68	33	1027	9	16	686	295	51	160	63	127	61	29	1365	147	438	1197	223	120	109	706	601	3	647	313	2008	3	15	461	693	2671	23353	526	157	176	981	5	2161	177	372	613	146	2099	5600	278	739	227
E484-5	2027	3246	310	88	4954	27	104	4229	1421	338	245	72	88	46	42	1805	138	475	831	227	383	365	985	930	8	819	742	3559	6	23	1061	1996	5582	45824	1526	346	602	2857	9	2003	9	43	58	24	191	410	15	138	44
K484-5	370	768	84	20	1218	11	34	1144	419	79	69	19	41	12	9	264	38	113	310	39	669	644	2195	2840	23	1667	2454	7196	21	55	296	501	1173	9580	278	38	158	410	2	697	1	2	11	1	13	38	8	7	6
L452-7	1035	1274	108	81	2220	21	86	4861	2981	288	99	20	35	54	51	821	59	415	672	113	556	505	2115	2791	24	1823	1219	5250	15	63	269	546	1655	6956	244	68	140	341	3	2290	105	454	97	49	364	2914	139	464	81
R452-8	33	89	8	2	90	2	1	166	80	15	4	4	3	7	2	13	1	11	25	5	28	31	81	49	1	74	85	370	5	3	542	1258	3175	9444	486	138	343	993	2	4752	5	31	13	1	69	168	5	43	11
Q493,G496,Q498-1	3388	3636	284	36	8354	13	61	3004	2207	598	607	143	162	9	13	1470	170	603	2548	427	2171	2383	5353	2535	26	2558	3388	10934	38	109	4781	4258	8788	18340	1269	431	728	4700	41	43644	22	198	188	27	391	2061	83	437	97
R493,S486,R498-1	620	541	62	10	1756	1	7	1578	781	179	81	23	14	6	2	154	30	178	768	101	352	401	644	648	3	348	298	2557	13	41	739	610	1113	3983	290	104	133	1233	22	11874	516	2039	1449	293	2812	15859	910	2515	593
crRNA combination	ratio										ratio										ratio										ratio										ratio
Y501-7/ N501-7	0.562857	0.387242	0.356021	0.340206	0.77862	0.428571	0.761905	0.270505	0.265288	0.216102	2.80702	3.70588	3.175	12.2	14.5	10.92	9.1875	2.77215	3.17507	3.18571	0.408163	0.218	0.298899	0.478123	0.6	0.486466	0.194773	0.404676	0.115385	0.405405	0.492521	0.242647	0.254405	0.918253	0.497164	0.327766	0.264264	0.369213	0.263158	0.294695	3.84783	3.83505	2.15088	3.74359	2.75098	3.1355	6.78049	2.88672	1.73282
K484-5/ E484-5	0.182536	0.236599	0.270968	0.227273	0.245862	0.407407	0.326923	0.270513	0.294863	0.233728	0.281633	0.263889	0.465909	0.26087	0.214286	0.14626	0.275362	0.237895	0.373045	0.171806	1.74674	1.76438	2.22843	3.05376	2.875	2.03541	3.30728	2.02192	3.5	2.3913	0.278982	0.251002	0.21014	0.209061	0.182176	0.109827	0.262458	0.143507	0.222222	0.347978	0.111111	0.0465116	0.189655	0.0416667	0.0680628	0.0926829	0.533333	0.0507246	0.136364
R452-8/ L452-7	0.0318841	0.0698587	0.0740741	0.0246914	0.0405405	0.0952381	0.0116279	0.0341494	0.0268366	0.0520833	0.040404	0.2	0.0857143	0.12963	0.0392157	0.0158343	0.0169492	0.026506	0.0372024	0.0442478	0.0503597	0.0613861	0.0382979	0.0175564	0.0416667	0.0405924	0.0697293	0.0704762	0.333333	0.047619	2.01487	2.30403	1.91843	1.35768	1.9918	2.02941	2.45	2.91202	0.666667	2.07511	0.047619	0.0682819	0.134021	0.0204082	0.18956	0.0576527	0.0359712	0.0926724	0.135802
R493,S486,R498-1/ Q493,G496,Q498-1	0.182999	0.14879	0.21831	0.277778	0.210199	0.0769231	0.114754	0.5253	0.353874	0.299331	0.133443	0.160839	0.0864198	0.666667	0.153846	0.104762	0.176471	0.295191	0.301413	0.236534	0.162137	0.168275	0.120306	0.255621	0.115385	0.136044	0.0879575	0.233858	0.342105	0.376147	0.15457	0.14326	0.12665	0.217176	0.228526	0.241299	0.182692	0.26234	0.536585	0.272065	23.4545	10.298	7.70745	10.8519	7.19182	7.69481	10.9639	5.75515	6.1134
[truncated: 11 more columns]

## Sheet: Fig.4c
Fig 4c
Comparison of opn-SATORI and RT-qPCR for quantification of the SARS-CoV-2 genomic RNA copy number.
Ct value obtained by RT-qPCR	RNA concentration (copies/uL) determined by RT-qPCR	#positive chamber obtained by opn-SATORI
22.339	58051	9111
23.465	28421	10715
23.106	35683	9873
23.84	22409	2611
18.756	563350	61326
27.788	1831	194
27.279	2529	671
19.95	264210	31075
21.871	78095	13582
25.154	9735	1557
24.067	19400	3132
26.217	4960	1086
24.879	11592	2723
24.866	11684	1207
23.75	23718	1006
21.063	130360	20233
24.078	19269	4712
24.987	10826	3810
22.036	70359	16096
24.642	13472	2871
24.055	19543	16269
20.702	163910	32876
18.419	697680	111880
17.781	1045800	121110
21.936	74954	22805
23.297	31619	7667
23.45	28693	7233
18.999	482790	92284
27.408	2330	294
14.83	6794300	209860
24.592	13906	5591
21.881	77638	18510
21.779	82809	29113
19.627	324160	33896
30.503	327	155
21.997	72093	27672
21.093	127930	45494
20.873	147090	51152
26.751	3535	261
25.612	7283	364
27.709	1926	1562
25.433	8157	10540
26.283	4756	10796
26.684	3690	1552
24.651	13391	10681
22.52	51743	58004
26.99	3038	4068
25.257	9122	18972
27.68	1961	3221
27.101	2832	4758

[truncated: 9 more sheets: Fig.S1c, Fig.S4a, Fig.S4b, Fig.S5a,b, Fig.S5c, Fig.S5d, Fig.S9c,d, Fig.S10, Fig.S11]
